# Supplementary material for: Longitudinal Monitoring of Systemic Cytokines After Mild Zika Virus Infection Revealed an Association Between Th17 Polarization and Clinical and Serological Outcomes
Source: J Med Virol. 2026 Jan 20;98(1):e70813. doi: 10.1002/jmv.70813 (PMC12817652; doi:10.1002/jmv.70813)
Supplement: Supplementary file 3 — Supporting File: Wilcoxon test comparing cytokine concentrations between male and female patients at each timepoint. No statistically significant differences were observed after Benjamini–Hochberg correction. [file JMV-98-e70813-s001.xlsx]

## Sheet: Analysis
Parameter	Timepoint	pvalue	fdr
GM_CSF	D0-D3	0.4385	0.764825
GM_CSF	D4-D7	0.133008	0.475029
GM_CSF	D8-D14	0.142241	0.484911
GM_CSF	D15-D21	0.649616	0.824753
GM_CSF	D22-D29	0.620047	0.801784
IFN	D0-D3	0.498235	0.788086
IFN	D4-D7	0.57972	0.788086
IFN	D8-D14	0.0319684	0.367082
IFN	D15-D21	0.00636726	0.367082
IFN	D22-D29	0.109832	0.457166
IL10	D0-D3	0.46786	0.788086
IL10	D4-D7	0.516161	0.788086
IL10	D8-D14	0.334683	0.697257
IL10	D15-D21	0.390903	0.751736
IL10	D22-D29	0.835664	0.880597
IL12	D0-D3	0.58838	0.788086
IL12	D4-D7	0.28124	0.671468
IL12	D8-D14	0.114019	0.457166
IL12	D15-D21	0.588437	0.788086
IL12	D22-D29	0.564442	0.788086
IL13	D0-D3	0.805609	0.880597
IL13	D4-D7	0.404552	0.758534
IL13	D8-D14	0.182892	0.548676
IL13	D15-D21	0.23474	0.628767
IL13	D22-D29	0.0633357	0.367082
IL17A	D0-D3	0.71206	0.835739
IL17A	D4-D7	0.025453	0.367082
IL17A	D8-D14	0.0338159	0.367082
IL17A	D15-D21	0.286493	0.671468
IL17A	D22-D29	0.317599	0.680569
IL1B	D0-D3	0.432655	0.764825
IL1B	D4-D7	0.22895	0.628767
IL1B	D8-D14	0.0741651	0.397313
IL1B	D15-D21	0.0995765	0.457166
IL1B	D22-D29	0.481721	0.788086
IL2	D0-D3	0.0581711	0.367082
IL2	D4-D7	0.0429311	0.367082
IL2	D8-D14	0.0469482	0.367082
IL2	D15-D21	0.0944949	0.457166
IL2	D22-D29	0.620047	0.801784
IL21	D0-D3	0.171608	0.536276
IL21	D4-D7	0.019809	0.367082
IL21	D8-D14	0.0130205	0.367082
IL21	D15-D21	0.0366011	0.367082
IL21	D22-D29	0.522446	0.788086
IL4	D0-D3	0.431115	0.764825
IL4	D4-D7	0.833607	0.880597
IL4	D8-D14	0.587887	0.788086
IL4	D15-D21	0.659802	0.824753
IL4	D22-D29	0.847841	0.880597
IL23	D0-D3	0.31318	0.680569
IL23	D4-D7	0.121911	0.457166
IL23	D8-D14	0.274813	0.671468
IL23	D15-D21	0.306885	0.680569
IL23	D22-D29	0.804779	0.880597
IL5	D0-D3	0.857115	0.880597
IL5	D4-D7	0.121911	0.457166
IL5	D8-D14	0.049531	0.367082
IL5	D15-D21	0.52997	0.788086
IL5	D22-D29	0.0636275	0.367082
IL6	D0-D3	0.21871	0.628767
IL6	D4-D7	0.688403	0.835739
IL6	D8-D14	0.258723	0.669111
IL6	D15-D21	0.713164	0.835739
IL6	D22-D29	1	1
TNFα	D0-D3	0.356803	0.72325
TNFα	D4-D7	0.485851	0.788086
TNFα	D8-D14	0.76914	0.880597
TNFα	D15-D21	0.98276	0.996041
TNFα	D22-D29	0.164918	0.536276
